# Supplementary material for: Reduced Verbal Fluency following Subthalamic Deep Brain Stimulation: A Frontal-Related Cognitive Deficit?
Source: PLoS One. 2015 Oct 8;10(10):e0140083. doi: 10.1371/journal.pone.0140083 (PMC4598145; doi:10.1371/journal.pone.0140083)
Supplement: S1 Table — (XLSX) [file pone.0140083.s001.xlsx]

## Sheet: Feuil1
Patient	Gender	Age	Education (Years)	Disease duration (years)	Preoperative scores																													Patient	Postperative scores
					UPDRS				Schwab & England		Hoehn & Yahr		LEDD (mg)	MADRS	AES					MDRS		Verbal Fluency		Stroop				TMT			MCST				UPDRS				Schwab & England		Hoehn & Yahr		LEDD (mg)	MADRS	AES
					ON		OFF		ON	OFF	ON	OFF			Total	Cognitive	Behavioural	Emotional	Other	Total	Without fluency	Semantic	Phonemic	Colour	Word	Colour-Word	Interference	Part A	Part B	TMT B-A	Categories	Errors	Perseverations		ON		OFF		ON	OFF	ON	OFF			Total	Cognitive	Behavioural	Emotional	Other
					Total	Speech item	Total	Speech item																											Total	Speech item	Total	Speech item
1	F	62	9	14	15.5	0.5	37.5	1	80	20	2	4	1330	17	42	18	10	5	9	137	114	37	21	64	104	43	3.38	86	154	68	6	7	2	1	8.5	0	27	0	90	80	2.5	3	820	16	51	23	13	6	9
2	M	56	9	13	7.5	0.5	24	1	90	80	2	3	1537	0	27	13	6	4	4	139	109	25	24	106	77	40	-4.6	35	68	33	5	7	3	2	6	0	24.5	1	100	90	2	2.5	902	0	27	13	6	3	5
3	F	49	20	7	8.5	0	33	2	100	80	0	4	600	10	30	12	8	4	6	143	113	53	30	93	125	59	5.67	31	41	10	6	1	0	3	3	0	1.5	0	100	80	0	2	0	2	26	10	9	3	4
4	F	61	9	18	1	0	32	0	90	20	2	3	1170	12	38	16	11	5	6	142	112	16	19	57	108	38	0.69	49	77	28	5	11	3	4	4.5	0	4.5	0	100	80	1	2	850	6	35	15	9	4	7
5	F	58	9	12	8.5	1	60	1	80	60	2	4	800	4	24	11	6	4	3	143	113	35	30	74	96	51	9.21	47	150	103	6	6	1	5	3.5	0	15.5	0	100	80	2	2.5	800	2	23	10	8	2	3
6	M	64	9	16	4.5	0	28.5	1	80	60	0	3	1745	4	29	13	8	3	5	132	108	13	16	53	64	18	-10.99	70	196	126	6	0	0	6	4	0	13	0	100	90	0	1	1270	2	27	14	6	4	3
7	F	48	12	6	2	0	28.5	0	90	70	0	2.5	1420	5	31	14	9	4	4	139	109	37	29	83	104	53	6.84	39	57	18	6	4	0	7	3	0	20	1	90	60	1	3	1070	5	33	16	8	4	5
8	M	47	9	11	2	0	17	1	90	80	1	1.5	1000	0	30	14	6	4	6	141	111	39	29	70	127	48	2.87	23	67	44	5.5	8	1	8	0	0	1	0	100	100	0	0	0	2	35	15	10	4	6
9	M	61	15	18	9	0	36.5	1	90	70	1	2	880	7	44	19	11	6	8	139	113	27	14	55	103	45	9.15	59	131	72	6	1	0	9	0.5	0	8.5	0.5	90	70	1	1	350	2	39	19	8	6	6
10	M	62	12	6	4	0	10	0	80	50	0	1.5	1455	4	29	14	6	4	5	139	109	27	20	61	83	42	6.84	43	190	147	6	2	0	10	3	0.5	10	1	90	70	0	1.5	1162	0	26	12	6	3	5
11	M	64	9	21	23	2	48.5	3	90	80	1	1	1200	11	34	14	9	5	6	137	113	14	17	43	64	33	7.28	80	146	66	6	4	0	11	4	0.5	17.5	1	90	70	0	1.5	700	5	29	14	8	2	5
12	F	60	12	6	11	0	44.5	1.5	90	10	2.5	4	1800	4	32	14	8	4	6	144	114	42	29	60	88	42	6.32	52	150	98	6	5	3	12	7	0	11	0	90	60	1	1	420	7	39	17	12	4	6
13	M	59	9	9	14.5	1	23.5	1	90	90	1	2	1400	5	34	15	9	4	6	140	110	32	19	80	102	42	-2.84	51	177	126	5.5	9	2	13	12.5	0	17.5	0	90	80	0	1	1450	4	36	16	10	4	6
14	F	64	9	12	19.5	1	45.5	3	90	70	1	2	2990	4	37	17	8	5	7	142	112	29	14	68	88	22	-16.36	41	203	162	3	9	2	14	13.5	0.5	26.5	1	90	60	0	0	1550	8	47	22	12	5	8
15	F	52	12	16	3	0	26	0.5	100	70	1	1.5	1015	3	26	11	7	4	4	143	113	42	24	86	140	61	7.73	26	45	19	6	2	1	15	9	0	16.5	0	100	90	0	1	760	0	25	12	6	3	4
16	F	63	9	10	11.5	0	28.5	0.5	80	70	0	1	780	5	30	12	8	4	6	142	112	23	31	73	110	37	-6.88	56	89	33	4.6	18	7	16	1.5	0	3.5	0	100	90	1	1	550	9	27	12	7	5	3
17	M	35	9	6	7	0	34	1	60	50	1	3	600	6	40	16	12	4	8	144	114	30	23	80	106	46	0.41	31	49	18	6	1	0	17	4	0	15	0	90	70	2	2	360	8	36	15	9	4	8
18	M	65	12	10	5	0	23	1	90	80	2	2	1735	2	23	11	7	2	3	141	111	18	15	78	106	49	4.07	35	70	35	6	1	0	18	7	0.5	13.5	1	90	80	1	2	984	2	23	10	6	3	4
19	M	60	12	15	8.5	0.5	33	2	100	80	2	2.5	1620	4	28	11	8	5	4	143	113	34	31	70	97	43	2.34	60	125	65	5.5	6	2	19	1.5	0	12	1	90	60	2	3	760	0	35	15	11	4	5
20	F	50	9	9	2.5	0	21.5	0	100	90	0	2	690	0	18	8	5	2	3	142	112	47	36	95	117	57	4.57	37	55	18	6	0	0	20	2.5	0	7.5	0	100	90	0	1	500	0	18	8	5	2	3
21	M	60	9	8	7.5	0	24	1	80	60	1	1.5	2200	6	36	17	10	6	3	140	110	33	25	Colour-blindness				34	107	73	Colour-blindness			21	0.5	0	5	0	100	90	0	1	1200	8	30	13	7	4	6
22	F	54	9	17	2.5	0	17.5	1	80	80	1	2.5	955	6	23	11	6	3	3	140	110	27	25	80	126	52	3.07	27	62	35	5.5	6	1	22	2	0	7	0	90	90	1	1	785	4	21	10	6	2	3
23	M	49	15	7	7.5	1	33.5	1	100	80	0	2	600	0	26	11	8	4	3	144	114	39	12	74	101	45	2.29	36	49	13	6	2	0	23	5	0	19	1	100	90	0	1	187	5	26	13	7	2	4
24	F	45	12	11	7	0	25	0	90	80	1	3	720	1	34	15	9	4	6	134	108	15	17	66	106	39	-1.67	42	73	31	6	2	0	24	3	0	21	1	80	50	0	0	360	0	27	12	8	3	4
25	F	53	6	15	17.5	1	52.5	2	70	60	2	2.5	1297	20	48	22	13	5	8	139	113	16	7	58	108	23	-14.73	58	160	102	3	19	5	25	12	1	44	2	90	80	1	2	787	3	36	16	10	4	6
26	M	61	9	6	5.5	0	28	1	80	80	0	2	1512	5	34	15	9	4	6	141	113	32	16	68	87	36	-2.17	40	64	24	6	5	3	26	9	1	14	1	100	100	0	2	1130	1	34	15	8	4	7
[truncated: 24 more columns]
